# Supplementary material for: Healthful Eating Behaviors among Couples Contribute to Lower Gestational Weight Gain
Source: Nutrients. 2024 Mar 13;16(6):822. doi: 10.3390/nu16060822 (PMC10974170; doi:10.3390/nu16060822)
Supplement: Supplementary file 1 [file nutrients-16-00822-s001.zip]

Archive with 1 entries (1 files):
- nutrients-2857337-supplementary.pdf
